# Supplementary material for: CD147-Cyclophilin a Interactions Promote Proliferation and Survival of Cutaneous T-Cell Lymphoma
Source: Int J Mol Sci. 2021 Jul 23;22(15):7889. doi: 10.3390/ijms22157889 (PMC8346093; doi:10.3390/ijms22157889)
Supplement: Supplementary file 1 [file ijms-22-07889-s001.zip]

Archive with 1 entries (1 files):
- ijms-1291647-supplementary.pdf
